# Supplementary material for: Integrated Multi-Omics Analysis Reveals the Role of Resveratrol in Regulating the Intestinal Function of Megalobrama amblycephala via m6A Methylation
Source: Int J Mol Sci. 2025 Sep 3;26(17):8587. doi: 10.3390/ijms26178587 (PMC12429812; doi:10.3390/ijms26178587)
Supplement: Supplementary file 1 [file ijms-26-08587-s001.zip]

Archive with 1 entries (1 files):
- ijms-3735914-supplementary.xlsx
