# Supplementary material for: Integrated Multi-Omics Analysis Reveals the Role of Resveratrol in Regulating the Intestinal Function of Megalobrama amblycephala via m6A Methylation
Source: Int J Mol Sci. 2025 Sep 3;26(17):8587. doi: 10.3390/ijms26178587 (PMC12429812; doi:10.3390/ijms26178587)
Supplement: Supplementary file 1 [file ijms-26-08587-s001.zip › ijms-3735914-supplementary.xlsx]

## Sheet: Table S1
Table S1: Raw data statistics of MeRIP-Sequencing (n=3)
Sample ID	Raw Reads	Raw Bases	Valid Reads	Valid Bases	Valid%	Q20%	Q30%	GC%
HF_1_IP	40190012	6.03G	39672856	5.79G	96.11	97.78	93.75	49.88
HF_2_IP	40341642	6.05G	39860024	5.79G	95.76	97.74	94.06	46.44
HF_3_IP	39294738	5.89G	38841512	5.67G	96.23	97.99	94.06	46.96
HF_RES_1_IP	40264978	6.04G	39861514	5.83G	96.48	97.9	94	45.31
HF_RES_2_IP	41341784	6.20G	40951902	6.00G	96.77	97.97	94.34	46.15
HF_RES_3_IP	39864874	5.98G	39450768	5.73G	95.75	97.72	94.08	46.69
HF_1_input	41595244	6.24G	41338528	6.02G	96.46	97.99	94.27	54.26
HF_2_input	42101158	6.32G	41799332	6.04G	95.61	97.79	94.36	50.26
HF_3_input	36520610	5.48G	36278534	5.25G	95.88	97.88	94.15	50.11
HF_RES_1_input	41643592	6.25G	41426158	6.02G	96.36	98.08	94.51	45.79
HF_RES_2_input	37367962	5.61G	37138372	5.42G	96.66	97.95	94.24	46.63
HF_RES_3_input	42596716	6.39G	42261794	6.11G	95.61	97.79	94.32	48.25

## Sheet: Table S2
Table S2: Clean data statistics mapped to Megalobrama amblycephala reference genome of MeRIP-Sequencing (n=3)
Sample	Valid reads	Mapped reads	Unique Mapped reads	Multi Mapped reads	PE Mapped reads	Reads map to sense strand	Reads map to antisense strand	Non-splice reads	Splice reads
HF_1_IP	39610954	32468388(81.97%)	25517865(64.42%)	6950523(17.55%)	29969012(75.66%)	15985235(40.36%)	15042082(37.97%)	22954100(57.95%)	8073217(20.38%)
HF_2_IP	39803244	35943804(90.30%)	29034233(72.94%)	6909571(17.36%)	34688272(87.15%)	17473329(43.90%)	17226191(43.28%)	24169323(60.72%)	10530197(26.46%)
HF_3_IP	38771968	34335885(88.56%)	27128840(69.97%)	7207045(18.59%)	32782576(84.55%)	16689119(43.04%)	16261798(41.94%)	23699327(61.12%)	9251590(23.86%)
HF_RES_1_IP	39827372	37732639(94.74%)	30754888(77.22%)	6977751(17.52%)	36804526(92.41%)	18351720(46.08%)	18346634(46.07%)	24166228(60.68%)	12532126(31.47%)
HF_RES_2_IP	40909578	38762856(94.75%)	30645872(74.91%)	8116984(19.84%)	37914006(92.68%)	18846932(46.07%)	18803442(45.96%)	23412063(57.23%)	14238311(34.80%)
HF_RES_3_IP	39373696	36036476(91.52%)	28642530(72.75%)	7393946(18.78%)	34920762(88.69%)	17473083(44.38%)	17289176(43.91%)	23992175(60.93%)	10770084(27.35%)
HF_1_input	41308218	31150853(75.41%)	22856117(55.33%)	8294736(20.08%)	28204568(68.28%)	14484563(35.06%)	13547366(32.80%)	22711080(54.98%)	5320849(12.88%)
HF_2_input	41744968	34980413(83.80%)	27630533(66.19%)	7349880(17.61%)	33127218(79.36%)	16532097(39.60%)	16035065(38.41%)	23737144(56.86%)	8830018(21.15%)
HF_3_input	36219756	30041998(82.94%)	23390377(64.58%)	6651621(18.36%)	28328422(78.21%)	14240573(39.32%)	13743334(37.94%)	21162016(58.43%)	6821891(18.83%)
HF_RES_1_input	41405004	39078305(94.38%)	32015193(77.32%)	7063112(17.06%)	38343450(92.61%)	18963858(45.80%)	18950704(45.77%)	21695545(52.40%)	16219017(39.17%)
HF_RES_2_input	37103544	34798380(93.79%)	27878398(75.14%)	6919982(18.65%)	34067770(91.82%)	16867652(45.46%)	16805723(45.29%)	19816832(53.41%)	13856543(37.35%)
HF_RES_3_input	42187720	36874498(87.41%)	29746220(70.51%)	7128278(16.90%)	35310572(83.70%)	17646619(41.83%)	17272040(40.94%)	25235868(59.82%)	9682791(22.95%)
